# Supplementary material for: The two-component system ChvGI maintains cell envelope homeostasis in Caulobacter crescentus
Source: PLoS Genet. 2022 Dec 8;18(12):e1010465. doi: 10.1371/journal.pgen.1010465 (PMC9731502; doi:10.1371/journal.pgen.1010465)
Supplement: S7 Fig — (XLSX) [file pgen.1010465.s007.xlsx]

## Sheet: Fig. 1B
	Time (h)	0						1						2						3						4						5						6						7
WT M2G R1		0.0735	0.011	0.0115	0.0115	0.0115	0.011	0.0115	0.011	0.011	0.011	0.011	0.011	0.012	0.0125	0.012	0.0125	0.012	0.012	0.012	0.013	0.013	0.013	0.013	0.013	0.013	0.013	0.013	0.014	0.014	0.014	0.015	0.015	0.015	0.016	0.016	0.016	0.017	0.017	0.017	0.018	0.018	0.019	0.02	0.02	0.021	0.021	0.022	0.023
WT M2G R2		0.0725	0.011	0.0115	0.0115	0.0115	0.011	0.0115	0.011	0.011	0.011	0.011	0.011	0.011	0.0115	0.012	0.0125	0.012	0.012	0.012	0.012	0.012	0.013	0.013	0.013	0.013	0.013	0.013	0.014	0.014	0.014	0.014	0.015	0.015	0.015	0.015	0.016	0.016	0.017	0.017	0.017	0.018	0.018	0.019	0.02	0.02	0.021	0.021	0.022
WT M2G R3		0.0695	0.011	0.0115	0.0105	0.0105	0.01	0.0105	0.01	0.011	0.011	0.011	0.011	0.011	0.0115	0.011	0.0115	0.011	0.012	0.012	0.012	0.012	0.012	0.012	0.013	0.012	0.013	0.013	0.013	0.013	0.013	0.013	0.014	0.014	0.014	0.015	0.015	0.015	0.016	0.016	0.017	0.017	0.018	0.018	0.019	0.02	0.02	0.021	0.022
WT M2G average		0.0718333	0.011	0.0115	0.0111667	0.0111667	0.0106667	0.0111667	0.0106667	0.011	0.011	0.011	0.011	0.0113333	0.0118333	0.0116667	0.0121667	0.0116667	0.012	0.012	0.0123333	0.0123333	0.0126667	0.0126667	0.013	0.0126667	0.013	0.013	0.0136667	0.0136667	0.0136667	0.014	0.0146667	0.0146667	0.015	0.0153333	0.0156667	0.016	0.0166667	0.0166667	0.0173333	0.0176667	0.0183333	0.019	0.0196667	0.0203333	0.0206667	0.0213333	0.0223333
Standard deviation		0.00208167	0	0	0.00057735	0.00057735	0.00057735	0.00057735	0.00057735	0	0	0	0	0.00057735	0.00057735	0.00057735	0.00057735	0.00057735	0	0	0.00057735	0.00057735	0.00057735	0.00057735	0	0.00057735	0	0	0.00057735	0.00057735	0.00057735	0.001	0.00057735	0.00057735	0.001	0.00057735	0.00057735	0.001	0.00057735	0.00057735	0.00057735	0.00057735	0.00057735	0.001	0.00057735	0.00057735	0.00057735	0.00057735	0.00057735
∆chvI M2G R1		0.0675	0.011	0.0115	0.0115	0.0105	0.011	0.0115	0.011	0.011	0.011	0.011	0.011	0.011	0.0115	0.011	0.0115	0.011	0.011	0.011	0.012	0.012	0.012	0.012	0.012	0.012	0.012	0.013	0.013	0.013	0.013	0.014	0.014	0.014	0.015	0.015	0.015	0.016	0.016	0.016	0.017	0.017	0.018	0.018	0.019	0.02	0.02	0.021	0.021
∆chvI M2G R2		0.0655	0.008	0.0085	0.0085	0.0085	0.008	0.0085	0.008	0.008	0.008	0.008	0.009	0.009	0.0095	0.009	0.0095	0.009	0.009	0.009	0.009	0.009	0.009	0.009	0.01	0.01	0.01	0.01	0.01	0.01	0.011	0.011	0.011	0.011	0.012	0.012	0.012	0.013	0.013	0.014	0.014	0.015	0.015	0.015	0.016	0.017	0.017	0.018	0.019
∆chvI M2G R3		0.0765	0.01	0.0105	0.0105	0.0105	0.01	0.0105	0.01	0.01	0.01	0.01	0.01	0.01	0.0105	0.011	0.0115	0.011	0.011	0.011	0.011	0.011	0.011	0.011	0.012	0.012	0.012	0.012	0.012	0.013	0.013	0.013	0.013	0.014	0.014	0.014	0.015	0.015	0.015	0.016	0.016	0.017	0.017	0.018	0.018	0.019	0.019	0.02	0.021
∆chvI M2G average		0.0698333	0.00966667	0.0101667	0.0101667	0.00983333	0.00966667	0.0101667	0.00966667	0.00966667	0.00966667	0.00966667	0.01	0.01	0.0105	0.0103333	0.0108333	0.0103333	0.0103333	0.0103333	0.0106667	0.0106667	0.0106667	0.0106667	0.0113333	0.0113333	0.0113333	0.0116667	0.0116667	0.012	0.0123333	0.0126667	0.0126667	0.013	0.0136667	0.0136667	0.014	0.0146667	0.0146667	0.0153333	0.0156667	0.0163333	0.0166667	0.017	0.0176667	0.0186667	0.0186667	0.0196667	0.0203333
Standard deviation		0.00585947	0.00152753	0.00152753	0.00152753	0.0011547	0.00152753	0.00152753	0.00152753	0.00152753	0.00152753	0.00152753	0.001	0.001	0.001	0.0011547	0.0011547	0.0011547	0.0011547	0.0011547	0.00152753	0.00152753	0.00152753	0.00152753	0.0011547	0.0011547	0.0011547	0.00152753	0.00152753	0.00173205	0.0011547	0.00152753	0.00152753	0.00173205	0.00152753	0.00152753	0.00173205	0.00152753	0.00152753	0.0011547	0.00152753	0.0011547	0.00152753	0.00173205	0.00152753	0.00152753	0.00152753	0.00152753	0.0011547
WT 50% M2 salts R1		0.01	0.0435	0.0525	0.0525	0.053	0.056	0.055	0.021	0.008	0.008	0.008	0.008	0.008	0.008	0.008	0.008	0.008	0.009	0.009	0.009	0.009	0.009	0.009	0.009	0.009	0.009	0.01	0.01	0.01	0.01	0.01	0.011	0.011	0.011	0.012	0.012	0.013	0.013	0.013	0.014	0.014	0.014	0.015	0.015	0.016	0.016	0.017	0.017
WT 50% M2 salts R2		0.019	0.0525	0.0605	0.0615	0.062	0.069	0.075	0.068	0.06	0.05	0.036	0.014	0.01	0.01	0.01	0.01	0.01	0.01	0.01	0.01	0.01	0.01	0.01	0.011	0.011	0.011	0.011	0.011	0.011	0.012	0.012	0.012	0.012	0.013	0.013	0.013	0.013	0.014	0.014	0.014	0.014	0.015	0.015	0.016	0.016	0.016	0.017	0.017
WT 50% M2 salts R3		0.015	0.0485	0.0575	0.0595	0.062	0.07	0.078	0.072	0.066	0.06	0.053	0.045	0.034	0.015	0.009	0.009	0.009	0.009	0.009	0.009	0.009	0.009	0.009	0.01	0.01	0.01	0.01	0.01	0.01	0.011	0.011	0.011	0.011	0.011	0.012	0.012	0.013	0.013	0.013	0.014	0.014	0.014	0.015	0.015	0.016	0.016	0.017	0.017
WT 50% M2 salts average		0.0146667	0.0481667	0.0568333	0.0578333	0.059	0.065	0.0693333	0.0536667	0.0446667	0.0393333	0.0323333	0.0223333	0.0173333	0.011	0.009	0.009	0.009	0.00933333	0.00933333	0.00933333	0.00933333	0.00933333	0.00933333	0.01	0.01	0.01	0.0103333	0.0103333	0.0103333	0.011	0.011	0.0113333	0.0113333	0.0116667	0.0123333	0.0123333	0.013	0.0133333	0.0133333	0.014	0.014	0.0143333	0.015	0.0153333	0.016	0.016	0.017	0.017
Standard deviation		0.00450925	0.00450925	0.00404145	0.00472582	0.00519615	0.00781025	0.0125033	0.0283608	0.0318957	0.0275923	0.022723	0.0198578	0.0144684	0.00360555	0.001	0.001	0.001	0.00057735	0.00057735	0.00057735	0.00057735	0.00057735	0.00057735	0.001	0.001	0.001	0.00057735	0.00057735	0.00057735	0.001	0.001	0.00057735	0.00057735	0.0011547	0.00057735	0.00057735	0	0.00057735	0.00057735	0	0	0.00057735	0	0.00057735	0	0	0	0
∆chvI 50% M2 salts R1		0.011	0.0455	0.0545	0.0575	0.061	0.07	0.079	0.074	0.069	0.064	0.059	0.053	0.047	0.039	0.029	0.015	0.009	0.009	0.01	0.01	0.01	0.01	0.01	0.01	0.01	0.01	0.011	0.011	0.011	0.011	0.011	0.012	0.012	0.012	0.013	0.013	0.013	0.014	0.014	0.015	0.015	0.016	0.016	0.017	0.017	0.018	0.019	0.019
∆chvI 50% M2 salts R2		0.007	0.0415	0.0505	0.0535	0.057	0.067	0.076	0.071	0.067	0.062	0.057	0.051	0.045	0.037	0.026	0.011	0.009	0.009	0.009	0.009	0.009	0.009	0.009	0.009	0.01	0.01	0.01	0.01	0.01	0.01	0.011	0.011	0.011	0.011	0.012	0.012	0.012	0.013	0.013	0.013	0.014	0.014	0.014	0.015	0.015	0.016	0.016	0.017
∆chvI 50% M2 salts R3		0.005	0.0375	0.0465	0.0495	0.053	0.063	0.072	0.067	0.062	0.057	0.052	0.045	0.036	0.024	0.01	0.009	0.009	0.009	0.009	0.009	0.009	0.01	0.01	0.01	0.01	0.01	0.01	0.011	0.011	0.011	0.011	0.012	0.012	0.012	0.013	0.013	0.013	0.014	0.015	0.014	0.015	0.015	0.016	0.016	0.017	0.017	0.018	0.018
∆chvI 50% M2 salts average		0.00766667	0.0415	0.0505	0.0535	0.057	0.0666667	0.0756667	0.0706667	0.066	0.061	0.056	0.0496667	0.0426667	0.0333333	0.0216667	0.0116667	0.009	0.009	0.00933333	0.00933333	0.00933333	0.00966667	0.00966667	0.00966667	0.01	0.01	0.0103333	0.0106667	0.0106667	0.0106667	0.011	0.0116667	0.0116667	0.0116667	0.0126667	0.0126667	0.0126667	0.0136667	0.014	0.014	0.0146667	0.015	0.0153333	0.016	0.0163333	0.017	0.0176667	0.018
Standard deviation		0.00305505	0.004	0.004	0.004	0.004	0.00351188	0.00351188	0.00351188	0.00360555	0.00360555	0.00360555	0.00416333	0.00585947	0.00814453	0.0102144	0.00305505	0	0	0.00057735	0.00057735	0.00057735	0.00057735	0.00057735	0.00057735	0	0	0.00057735	0.00057735	0.00057735	0.00057735	0	0.00057735	0.00057735	0.00057735	0.00057735	0.00057735	0.00057735	0.00057735	0.001	0.001	0.00057735	0.001	0.0011547	0.001	0.0011547	0.001	0.00152753	0.001
[truncated: 241 more columns]

## Sheet: Fig. 1C
	Time (h)	0						1						2						3						4						5						6						7
WT PYE R1		0.015	0.016	0.017	0.019	0.02	0.021	0.023	0.024	0.026	0.027	0.029	0.031	0.033	0.036	0.039	0.041	0.044	0.047	0.05	0.054	0.057	0.062	0.066	0.071	0.076	0.081	0.087	0.092	0.099	0.106	0.113	0.12	0.128	0.136	0.145	0.155	0.164	0.175	0.185	0.197	0.208	0.22	0.232	0.243	0.255	0.266	0.278	0.289
WT PYE R2		0.022	0.023	0.024	0.025	0.027	0.028	0.029	0.031	0.033	0.034	0.036	0.038	0.041	0.044	0.047	0.049	0.053	0.056	0.059	0.063	0.067	0.072	0.076	0.081	0.087	0.092	0.098	0.105	0.112	0.119	0.127	0.135	0.144	0.153	0.163	0.174	0.185	0.196	0.208	0.221	0.233	0.246	0.259	0.272	0.284	0.297	0.311	0.325
WT PYE R3		0.016	0.017	0.018	0.019	0.02	0.022	0.023	0.025	0.026	0.028	0.03	0.033	0.035	0.038	0.041	0.044	0.047	0.05	0.053	0.057	0.062	0.066	0.071	0.076	0.082	0.088	0.094	0.1	0.108	0.115	0.123	0.132	0.141	0.15	0.16	0.171	0.182	0.194	0.206	0.218	0.231	0.244	0.257	0.27	0.283	0.297	0.311	0.324
WT PYE average		0.0176667	0.0186667	0.0196667	0.021	0.0223333	0.0236667	0.025	0.0266667	0.0283333	0.0296667	0.0316667	0.034	0.0363333	0.0393333	0.0423333	0.0446667	0.048	0.051	0.054	0.058	0.062	0.0666667	0.071	0.076	0.0816667	0.087	0.093	0.099	0.106333	0.113333	0.121	0.129	0.137667	0.146333	0.156	0.166667	0.177	0.188333	0.199667	0.212	0.224	0.236667	0.249333	0.261667	0.274	0.286667	0.3	0.312667
Standard deviation		0.00378594	0.00378594	0.00378594	0.0034641	0.00404145	0.00378594	0.0034641	0.00378594	0.00404145	0.00378594	0.00378594	0.00360555	0.00416333	0.00416333	0.00416333	0.00404145	0.00458258	0.00458258	0.00458258	0.00458258	0.005	0.00503322	0.005	0.005	0.00550757	0.00556776	0.00556776	0.00655744	0.00665833	0.00665833	0.0072111	0.00793725	0.0085049	0.00907377	0.00964365	0.0102144	0.0113578	0.0115902	0.012741	0.0130767	0.0138924	0.0144684	0.0150444	0.0161967	0.0164621	0.0178979	0.0190526	0.020502
∆chvI PYE R1		0.014	0.015	0.016	0.017	0.018	0.02	0.021	0.023	0.025	0.027	0.029	0.032	0.034	0.037	0.04	0.044	0.047	0.051	0.055	0.059	0.064	0.069	0.074	0.08	0.086	0.092	0.099	0.106	0.114	0.122	0.131	0.141	0.151	0.161	0.172	0.184	0.196	0.209	0.222	0.234	0.247	0.26	0.273	0.287	0.3	0.314	0.328	0.342
∆chvI PYE R2		0.015	0.016	0.017	0.018	0.019	0.021	0.022	0.024	0.026	0.028	0.03	0.032	0.035	0.038	0.041	0.044	0.047	0.05	0.054	0.058	0.063	0.068	0.073	0.079	0.085	0.09	0.097	0.104	0.111	0.119	0.128	0.137	0.146	0.156	0.167	0.178	0.189	0.201	0.213	0.225	0.238	0.249	0.262	0.275	0.288	0.301	0.315	0.328
∆chvI PYE R3		0.016	0.017	0.018	0.019	0.021	0.022	0.024	0.025	0.027	0.03	0.032	0.034	0.037	0.04	0.043	0.047	0.05	0.054	0.058	0.062	0.067	0.072	0.078	0.083	0.09	0.096	0.103	0.111	0.119	0.127	0.136	0.146	0.156	0.167	0.178	0.19	0.202	0.215	0.229	0.241	0.254	0.268	0.281	0.295	0.309	0.323	0.338	0.352
∆chvI PYE average		0.015	0.016	0.017	0.018	0.0193333	0.021	0.0223333	0.024	0.026	0.0283333	0.0303333	0.0326667	0.0353333	0.0383333	0.0413333	0.045	0.048	0.0516667	0.0556667	0.0596667	0.0646667	0.0696667	0.075	0.0806667	0.087	0.0926667	0.0996667	0.107	0.114667	0.122667	0.131667	0.141333	0.151	0.161333	0.172333	0.184	0.195667	0.208333	0.221333	0.233333	0.246333	0.259	0.272	0.285667	0.299	0.312667	0.327	0.340667
Standard deviation		0.001	0.001	0.001	0.001	0.00152753	0.001	0.00152753	0.001	0.001	0.00152753	0.00152753	0.0011547	0.00152753	0.00152753	0.00152753	0.00173205	0.00173205	0.00208167	0.00208167	0.00208167	0.00208167	0.00208167	0.00264575	0.00208167	0.00264575	0.00305505	0.00305505	0.00360555	0.00404145	0.00404145	0.00404145	0.00450925	0.005	0.00550757	0.00550757	0.006	0.00650641	0.00702377	0.00802081	0.00802081	0.00802081	0.00953939	0.00953939	0.0100664	0.0105357	0.0110604	0.0115326	0.0120554
WT PYE + 1X M2 salts R1		0.016	0.017	0.019	0.02	0.022	0.024	0.025	0.027	0.029	0.031	0.032	0.035	0.037	0.039	0.042	0.045	0.048	0.052	0.055	0.059	0.062	0.066	0.071	0.075	0.08	0.086	0.092	0.098	0.103	0.111	0.118	0.125	0.132	0.142	0.151	0.16	0.169	0.18	0.189	0.199	0.209	0.219	0.229	0.242	0.254	0.266	0.278	0.289
WT PYE + 1X M2 salts R2		0.014	0.015	0.017	0.018	0.02	0.021	0.023	0.024	0.026	0.028	0.029	0.033	0.035	0.036	0.04	0.043	0.046	0.05	0.053	0.057	0.061	0.064	0.07	0.075	0.079	0.085	0.091	0.097	0.103	0.111	0.119	0.126	0.134	0.143	0.153	0.162	0.171	0.183	0.193	0.203	0.213	0.224	0.235	0.247	0.259	0.272	0.285	0.295
WT PYE + 1X M2 salts R3		0.014	0.015	0.017	0.018	0.02	0.021	0.023	0.024	0.026	0.028	0.029	0.032	0.034	0.036	0.039	0.042	0.045	0.049	0.052	0.056	0.06	0.063	0.068	0.073	0.077	0.083	0.089	0.095	0.1	0.108	0.115	0.123	0.13	0.139	0.148	0.157	0.166	0.177	0.187	0.197	0.207	0.217	0.228	0.24	0.252	0.264	0.276	0.289
WT PYE + 1X M2 salts average		0.0146667	0.0156667	0.0176667	0.0186667	0.0206667	0.022	0.0236667	0.025	0.027	0.029	0.03	0.0333333	0.0353333	0.037	0.0403333	0.0433333	0.0463333	0.0503333	0.0533333	0.0573333	0.061	0.0643333	0.0696667	0.0743333	0.0786667	0.0846667	0.0906667	0.0966667	0.102	0.11	0.117333	0.124667	0.132	0.141333	0.150667	0.159667	0.168667	0.18	0.189667	0.199667	0.209667	0.22	0.230667	0.243	0.255	0.267333	0.279667	0.291
Standard deviation		0.0011547	0.0011547	0.0011547	0.0011547	0.0011547	0.00173205	0.0011547	0.00173205	0.00173205	0.00173205	0.00173205	0.00152753	0.00152753	0.00173205	0.00152753	0.00152753	0.00152753	0.00152753	0.00152753	0.00152753	0.001	0.00152753	0.00152753	0.0011547	0.00152753	0.00152753	0.00152753	0.00152753	0.00173205	0.00173205	0.00208167	0.00152753	0.002	0.00208167	0.00251661	0.00251661	0.00251661	0.003	0.00305505	0.00305505	0.00305505	0.00360555	0.00378594	0.00360555	0.00360555	0.00416333	0.00472582	0.0034641
∆chvI PYE + 1X M2 salts R1		0.012	0.013	0.015	0.016	0.017	0.019	0.02	0.022	0.024	0.026	0.027	0.03	0.032	0.034	0.037	0.04	0.044	0.047	0.051	0.054	0.059	0.062	0.067	0.072	0.076	0.083	0.089	0.095	0.1	0.108	0.115	0.122	0.129	0.138	0.146	0.155	0.162	0.171	0.18	0.188	0.197	0.205	0.213	0.224	0.231	0.241	0.25	0.258
∆chvI PYE + 1X M2 salts R2		0.016	0.017	0.019	0.02	0.021	0.023	0.024	0.026	0.027	0.029	0.03	0.033	0.035	0.036	0.04	0.043	0.046	0.049	0.052	0.056	0.06	0.062	0.068	0.072	0.076	0.082	0.087	0.093	0.098	0.105	0.111	0.118	0.124	0.132	0.139	0.147	0.154	0.163	0.17	0.178	0.186	0.193	0.2	0.209	0.217	0.224	0.232	0.239
∆chvI PYE + 1X M2 salts R3		0.013	0.014	0.016	0.018	0.019	0.02	0.022	0.023	0.025	0.027	0.028	0.031	0.033	0.034	0.038	0.041	0.044	0.047	0.05	0.054	0.058	0.061	0.066	0.071	0.074	0.081	0.086	0.092	0.097	0.104	0.111	0.118	0.123	0.132	0.14	0.148	0.155	0.164	0.172	0.18	0.188	0.196	0.203	0.212	0.22	0.228	0.237	0.244
∆chvI PYE + 1X M2 salts average		0.0136667	0.0146667	0.0166667	0.018	0.019	0.0206667	0.022	0.0236667	0.0253333	0.0273333	0.0283333	0.0313333	0.0333333	0.0346667	0.0383333	0.0413333	0.0446667	0.0476667	0.051	0.0546667	0.059	0.0616667	0.067	0.0716667	0.0753333	0.082	0.0873333	0.0933333	0.0983333	0.105667	0.112333	0.119333	0.125333	0.134	0.141667	0.15	0.157	0.166	0.174	0.182	0.190333	0.198	0.205333	0.215	0.222667	0.231	0.239667	0.247
Standard deviation		0.00208167	0.00208167	0.00208167	0.002	0.002	0.00208167	0.002	0.00208167	0.00152753	0.00152753	0.00152753	0.00152753	0.00152753	0.0011547	0.00152753	0.00152753	0.0011547	0.0011547	0.001	0.0011547	0.001	0.00057735	0.001	0.00057735	0.0011547	0.001	0.00152753	0.00152753	0.00152753	0.00208167	0.0023094	0.0023094	0.00321455	0.0034641	0.00378594	0.0043589	0.0043589	0.0043589	0.0052915	0.0052915	0.00585947	0.006245	0.00680686	0.00793725	0.00737111	0.00888819	0.00929157	0.00984886
[truncated: 96 more columns]

## Sheet: Fig. 1D
	Time (h)	0						1						2						3						4						5						6						7
WT M2G R1		0.039	0.009	0.011	0.011	0.011	0.01	0.01	0.01	0.01	0.01	0.01	0.01	0.01	0.01	0.01	0.01	0.011	0.011	0.011	0.011	0.011	0.011	0.011	0.012	0.012	0.012	0.012	0.013	0.013	0.013	0.014	0.014	0.015	0.015	0.016	0.016	0.017	0.018	0.018	0.019	0.02	0.021	0.021	0.023	0.024	0.025	0.026	0.027
WT M2G R2		0.046	0.009	0.009	0.009	0.009	0.008	0.008	0.008	0.009	0.008	0.009	0.009	0.009	0.009	0.009	0.009	0.009	0.01	0.01	0.01	0.01	0.01	0.011	0.011	0.011	0.013	0.012	0.012	0.013	0.013	0.014	0.014	0.015	0.015	0.016	0.016	0.017	0.018	0.019	0.019	0.02	0.021	0.022	0.023	0.024	0.025	0.027	0.028
WT M2G R3		0.052	0.009	0.01	0.01	0.01	0.009	0.009	0.009	0.009	0.009	0.01	0.01	0.01	0.01	0.01	0.01	0.01	0.01	0.011	0.011	0.011	0.011	0.011	0.012	0.012	0.012	0.012	0.013	0.013	0.013	0.014	0.014	0.015	0.015	0.016	0.016	0.016	0.017	0.018	0.018	0.019	0.02	0.021	0.021	0.022	0.023	0.024	0.025
Average		0.0456667	0.009	0.01	0.01	0.01	0.009	0.009	0.009	0.00933333	0.009	0.00966667	0.00966667	0.00966667	0.00966667	0.00966667	0.00966667	0.01	0.0103333	0.0106667	0.0106667	0.0106667	0.0106667	0.011	0.0116667	0.0116667	0.0123333	0.012	0.0126667	0.013	0.013	0.014	0.014	0.015	0.015	0.016	0.016	0.0166667	0.0176667	0.0183333	0.0186667	0.0196667	0.0206667	0.0213333	0.0223333	0.0233333	0.0243333	0.0256667	0.0266667
Standard deviation		0.00650641	0	0.001	0.001	0.001	0.001	0.001	0.001	0.00057735	0.001	0.00057735	0.00057735	0.00057735	0.00057735	0.00057735	0.00057735	0.001	0.00057735	0.00057735	0.00057735	0.00057735	0.00057735	0	0.00057735	0.00057735	0.00057735	0	0.00057735	0	0	0	0	0	0	0	0	0.00057735	0.00057735	0.00057735	0.00057735	0.00057735	0.00057735	0.00057735	0.0011547	0.0011547	0.0011547	0.00152753	0.00152753
∆chvI M2G R1		0.043	0.007	0.008	0.008	0.008	0.007	0.007	0.007	0.007	0.007	0.007	0.007	0.008	0.008	0.008	0.008	0.008	0.008	0.008	0.008	0.009	0.009	0.009	0.009	0.009	0.01	0.01	0.01	0.011	0.011	0.011	0.012	0.012	0.013	0.013	0.014	0.014	0.015	0.015	0.016	0.016	0.017	0.017	0.018	0.018	0.019	0.02	0.02
∆chvI M2G R2		0.038	0.008	0.009	0.009	0.009	0.008	0.008	0.009	0.008	0.009	0.009	0.009	0.009	0.009	0.009	0.009	0.009	0.009	0.009	0.01	0.01	0.01	0.01	0.01	0.011	0.011	0.011	0.011	0.012	0.012	0.012	0.013	0.013	0.014	0.014	0.014	0.015	0.016	0.016	0.017	0.017	0.018	0.018	0.019	0.019	0.02	0.021	0.021
∆chvI M2G R3		0.01	0.009	0.01	0.01	0.01	0.009	0.009	0.009	0.009	0.009	0.009	0.009	0.009	0.01	0.01	0.01	0.01	0.01	0.01	0.01	0.01	0.01	0.011	0.011	0.011	0.011	0.011	0.012	0.012	0.012	0.013	0.013	0.013	0.014	0.014	0.015	0.015	0.015	0.016	0.016	0.017	0.017	0.018	0.018	0.019	0.02	0.02	0.021
Average		0.0303333	0.008	0.009	0.009	0.009	0.008	0.008	0.00833333	0.008	0.00833333	0.00833333	0.00833333	0.00866667	0.009	0.009	0.009	0.009	0.009	0.009	0.00933333	0.00966667	0.00966667	0.01	0.01	0.0103333	0.0106667	0.0106667	0.011	0.0116667	0.0116667	0.012	0.0126667	0.0126667	0.0136667	0.0136667	0.0143333	0.0146667	0.0153333	0.0156667	0.0163333	0.0166667	0.0173333	0.0176667	0.0183333	0.0186667	0.0196667	0.0203333	0.0206667
Standard deviation		0.0177858	0.001	0.001	0.001	0.001	0.001	0.001	0.0011547	0.001	0.0011547	0.0011547	0.0011547	0.00057735	0.001	0.001	0.001	0.001	0.001	0.001	0.0011547	0.00057735	0.00057735	0.001	0.001	0.0011547	0.00057735	0.00057735	0.001	0.00057735	0.00057735	0.001	0.00057735	0.00057735	0.00057735	0.00057735	0.00057735	0.00057735	0.00057735	0.00057735	0.00057735	0.00057735	0.00057735	0.00057735	0.00057735	0.00057735	0.00057735	0.00057735	0.00057735
∆chvI pxc5 chvI M2G R1		0.045	0.008	0.009	0.009	0.009	0.009	0.008	0.009	0.01	0.009	0.009	0.01	0.009	0.009	0.009	0.009	0.009	0.009	0.009	0.01	0.01	0.01	0.01	0.011	0.011	0.011	0.012	0.012	0.012	0.013	0.013	0.014	0.014	0.015	0.015	0.015	0.016	0.017	0.017	0.018	0.019	0.019	0.02	0.021	0.022	0.023	0.024	0.024
∆chvI pxc5 chvI M2G R2		0.045	0.008	0.009	0.009	0.009	0.009	0.008	0.009	0.01	0.009	0.009	0.01	0.009	0.009	0.009	0.009	0.009	0.009	0.009	0.01	0.01	0.01	0.01	0.011	0.011	0.011	0.012	0.012	0.012	0.013	0.013	0.014	0.014	0.015	0.015	0.015	0.016	0.017	0.017	0.018	0.019	0.019	0.02	0.021	0.022	0.023	0.024	0.024
∆chvI pxc5 chvI M2G R3		0.046	0.007	0.008	0.008	0.008	0.008	0.008	0.008	0.008	0.008	0.008	0.008	0.008	0.009	0.008	0.009	0.009	0.009	0.009	0.009	0.009	0.009	0.01	0.01	0.01	0.01	0.011	0.011	0.012	0.012	0.012	0.013	0.013	0.014	0.014	0.014	0.015	0.016	0.016	0.016	0.017	0.018	0.018	0.019	0.02	0.021	0.022	0.023
Average		0.0453333	0.00766667	0.00866667	0.00866667	0.00866667	0.00866667	0.008	0.00866667	0.00933333	0.00866667	0.00866667	0.00933333	0.00866667	0.009	0.00866667	0.009	0.009	0.009	0.009	0.00966667	0.00966667	0.00966667	0.01	0.0106667	0.0106667	0.0106667	0.0116667	0.0116667	0.012	0.0126667	0.0126667	0.0136667	0.0136667	0.0146667	0.0146667	0.0146667	0.0156667	0.0166667	0.0166667	0.0173333	0.0183333	0.0186667	0.0193333	0.0203333	0.0213333	0.0223333	0.0233333	0.0236667
Standard deviation		0.00057735	0.00057735	0.00057735	0.00057735	0.00057735	0.00057735	0	0.00057735	0.0011547	0.00057735	0.00057735	0.0011547	0.00057735	0	0.00057735	0	0	0	0	0.00057735	0.00057735	0.00057735	0	0.00057735	0.00057735	0.00057735	0.00057735	0.00057735	0	0.00057735	0.00057735	0.00057735	0.00057735	0.00057735	0.00057735	0.00057735	0.00057735	0.00057735	0.00057735	0.0011547	0.0011547	0.00057735	0.0011547	0.0011547	0.0011547	0.0011547	0.0011547	0.00057735
∆chvI pxc5 chvId52e m2g R1		0.008	0.007	0.008	0.008	0.008	0.007	0.007	0.009	0.007	0.007	0.007	0.007	0.008	0.008	0.008	0.008	0.008	0.008	0.008	0.008	0.009	0.009	0.009	0.009	0.009	0.01	0.01	0.01	0.01	0.011	0.011	0.012	0.012	0.013	0.013	0.013	0.014	0.014	0.015	0.015	0.016	0.017	0.017	0.018	0.018	0.019	0.02	0.02
∆chvI pxc5 chvId52e m2g R2		0.007	0.005	0.006	0.006	0.006	0.005	0.005	0.005	0.005	0.005	0.006	0.006	0.006	0.006	0.006	0.006	0.006	0.006	0.006	0.006	0.007	0.007	0.007	0.007	0.007	0.007	0.008	0.008	0.009	0.008	0.009	0.009	0.009	0.01	0.01	0.01	0.011	0.011	0.012	0.012	0.013	0.013	0.014	0.014	0.015	0.015	0.016	0.016
∆chvI pxc5 chvId52e m2g R3		0.011	0.01	0.011	0.011	0.011	0.01	0.01	0.01	0.01	0.01	0.01	0.01	0.01	0.01	0.01	0.01	0.01	0.011	0.011	0.011	0.011	0.011	0.012	0.012	0.012	0.012	0.013	0.013	0.014	0.014	0.014	0.015	0.015	0.016	0.016	0.017	0.017	0.018	0.018	0.019	0.02	0.02	0.021	0.021	0.022	0.023	0.024	0.024
Average		0.00866667	0.00733333	0.00833333	0.00833333	0.00833333	0.00733333	0.00733333	0.008	0.00733333	0.00733333	0.00766667	0.00766667	0.008	0.008	0.008	0.008	0.008	0.00833333	0.00833333	0.00833333	0.009	0.009	0.00933333	0.00933333	0.00933333	0.00966667	0.0103333	0.0103333	0.011	0.011	0.0113333	0.012	0.012	0.013	0.013	0.0133333	0.014	0.0143333	0.015	0.0153333	0.0163333	0.0166667	0.0173333	0.0176667	0.0183333	0.019	0.02	0.02
Standard deviation		0.00208167	0.00251661	0.00251661	0.00251661	0.00251661	0.00251661	0.00251661	0.00264575	0.00251661	0.00251661	0.00208167	0.00208167	0.002	0.002	0.002	0.002	0.002	0.00251661	0.00251661	0.00251661	0.002	0.002	0.00251661	0.00251661	0.00251661	0.00251661	0.00251661	0.00251661	0.00264575	0.003	0.00251661	0.003	0.003	0.003	0.003	0.00351188	0.003	0.00351188	0.003	0.00351188	0.00351188	0.00351188	0.00351188	0.00351188	0.00351188	0.004	0.004	0.004
∆chvI pxc5 chvId52a m2g R1		0.036	0.009	0.01	0.01	0.01	0.009	0.009	0.009	0.009	0.009	0.009	0.009	0.009	0.01	0.01	0.01	0.01	0.01	0.011	0.011	0.011	0.011	0.012	0.012	0.012	0.012	0.013	0.013	0.014	0.014	0.015	0.015	0.016	0.016	0.017	0.018	0.018	0.019	0.019	0.02	0.021	0.022	0.022	0.023	0.023	0.024	0.025	0.026
∆chvI pxc5 chvId52a m2g R2		0.011	0.009	0.01	0.01	0.011	0.01	0.01	0.01	0.01	0.01	0.01	0.01	0.01	0.01	0.01	0.01	0.011	0.011	0.011	0.011	0.011	0.012	0.012	0.012	0.012	0.013	0.013	0.014	0.014	0.014	0.015	0.015	0.016	0.016	0.017	0.017	0.018	0.018	0.019	0.02	0.021	0.021	0.022	0.023	0.023	0.024	0.025	0.026
∆chvI pxc5 chvId52a m2g R3		0.009	0.008	0.01	0.01	0.01	0.009	0.009	0.009	0.009	0.009	0.009	0.009	0.009	0.009	0.009	0.009	0.009	0.01	0.01	0.01	0.01	0.01	0.011	0.011	0.011	0.011	0.012	0.012	0.012	0.013	0.013	0.013	0.014	0.015	0.015	0.015	0.016	0.016	0.017	0.017	0.018	0.018	0.019	0.02	0.02	0.021	0.021	0.022
Average		0.0186667	0.00866667	0.01	0.01	0.0103333	0.00933333	0.00933333	0.00933333	0.00933333	0.00933333	0.00933333	0.00933333	0.00933333	0.00966667	0.00966667	0.00966667	0.01	0.0103333	0.0106667	0.0106667	0.0106667	0.011	0.0116667	0.0116667	0.0116667	0.012	0.0126667	0.013	0.0133333	0.0136667	0.0143333	0.0143333	0.0153333	0.0156667	0.0163333	0.0166667	0.0173333	0.0176667	0.0183333	0.019	0.02	0.0203333	0.021	0.022	0.022	0.023	0.0236667	0.0246667
Standard deviation		0.0150444	0.00057735	0	0	0.00057735	0.00057735	0.00057735	0.00057735	0.00057735	0.00057735	0.00057735	0.00057735	0.00057735	0.00057735	0.00057735	0.00057735	0.001	0.00057735	0.00057735	0.00057735	0.00057735	0.001	0.00057735	0.00057735	0.00057735	0.001	0.00057735	0.001	0.0011547	0.00057735	0.0011547	0.0011547	0.0011547	0.00057735	0.0011547	0.00152753	0.0011547	0.00152753	0.0011547	0.00173205	0.00173205	0.00208167	0.00173205	0.00173205	0.00173205	0.00173205	0.0023094	0.0023094
[truncated: 214 more columns]

## Sheet: Fig. 3C
		Number of genes
		total	Downreg	upregulated	% total	% Downreg	% upregulated
	A		0	0	0	0	0
Chromatin structure and dynamics	B	1	0	1	0.27027	0	0.502513
Energy production and conversion	C	12	5	7	3.24324	2.92398	3.51759
Cell cycle control, cell division, chromosome partitioning	D	3	3	0	0.810811	1.75439	0
Amino acid transport and metabolism	E	22	14	8	5.94595	8.18713	4.0201
Nucleotide transport and metabolism	F	4	3	1	1.08108	1.75439	0.502513
Carbohydrate transport and metabolism	G	16	11	5	4.32432	6.43275	2.51256
Coenzyme transport and metabolism	H	7	2	5	1.89189	1.16959	2.51256
Lipid transport and metabolism	I	13	11	2	3.51351	6.43275	1.00503
Translation, ribosomal structure and biogenesis	J	16	14	2	4.32432	8.18713	1.00503
Transcription	K	28	14	14	7.56757	8.18713	7.03518
Replication, recombination and repair	L	9	8	1	2.43243	4.67836	0.502513
Cell wall/membrane/envelope biogenesis	M	54	27	27	14.5946	15.7895	13.5678
Cell motility	N	55	1	54	14.8649	0.584795	27.1357
Posttranslational modification, protein turnover, chaperones	O	21	16	5	5.67568	9.35673	2.51256
Inorganic ion transport and metabolism	P	27	19	8	7.2973	11.1111	4.0201
Secondary metabolites biosynthesis, transport and catabolism	Q	13	9	4	3.51351	5.26316	2.01005
Signal transduction mechanisms	T	48	6	42	12.973	3.50877	21.1055
Intracellular trafficking, secretion, and vesicular transpor	U	18	6	12	4.86486	3.50877	6.03015
Defense mechanisms	V	3	2	1	0.810811	1.16959	0.502513
General function prediction only	R	43	24	19	11.6216	14.0351	9.54774
Function unknown	S	53	27	26	14.3243	15.7895	13.0653
	Z		0	0	0	0	0
			0	0	0	0	0
	NA	185	102	83	50	59.6491	41.7085
	total	651	324	327	175.946	189.474	164.322
	Total - NA	466	222	244	125.946	129.825	122.613
	Total -(NA + R +S)	370	171	199	100	100	100

## Sheet: Fig. 3D
		wt pmr10 PdipM + 6% suc	delta chvI pmr10 PdipM + 6%	delta chvG pmr10 PdipM + 6% suc	wt pmr10 PftsN + 6% suc	deltachvI pmr10 PftsN + 6% suc	deltachvG pmr10 PftsN + 6% suc	wt pmr10 PphyR + 6% suc	deltachvI pmr10 PphyR + 6% suc	deltachvG pmr10 PphyR + 6% suc	wt pmr10 PchvI + 6% suc	delta chvI pmr10 PchvI + 6% suc	delta chvG pmr10 PchvI + 6% suc
Miller units	R1	442.096	301.169	300.262	1441.48	970.735	1021.26	391.475	466.95	501.555	1299.36	261.743	283.232
	R2	472.576	348.138	329.923	1433.56	975.917	1080.6	318.04	490.898	490.332	1010.67	261.086	241.98
	R3	510.553	390.453	340.519	1435.64	1293.69	1195.76	345.914	519.311	484.929	1127.08	270.37	230.215
	Average	475.075	346.586	323.568	1436.89	1080.12	1099.21	351.81	492.387	492.272	1145.7	264.4	251.809
	Standard deviation	34.2968	44.6622	20.8671	4.10558	184.983	88.7262	37.0707	26.2123	8.48134	145.245	5.18103	27.8416
		wt pmr10 PdipM + 6% suc	delta chvI pmr10 PdipM + 6%		Anova: Single Factor							wt pmr10 PdipM + 6% suc	delta chvG pmr10 PdipM + 6% suc		Anova: Single Factor								delta chvI pmr10 PdipM + 6%	delta chvG pmr10 PdipM + 6% suc		Anova: Single Factor
		442.096	301.169									442.096	300.262										301.169	300.262
		472.576	348.138		SUMMARY							472.576	329.923		SUMMARY								348.138	329.923		SUMMARY
		510.553	390.453		Groups	Count	Sum	Average	Variance			510.553	340.519		Groups	Count	Sum	Average	Variance				390.453	340.519		Groups	Count	Sum	Average	Variance
					wt pmr10 PdipM + 6% suc	3	1425.22	475.075	1176.27						wt pmr10 PdipM + 6% suc	3	1425.22	475.075	1176.27							delta chvI pmr10 PdipM + 6%	3	1039.76	346.586	1994.71
					delta chvI pmr10 PdipM + 6%	3	1039.76	346.586	1994.71						delta chvG pmr10 PdipM + 6% suc	3	970.704	323.568	435.435							delta chvG pmr10 PdipM + 6% suc	3	970.704	323.568	435.435
					ANOVA										ANOVA											ANOVA
					Source of Variation	SS	df	MS	F	P-value	F crit				Source of Variation	SS	df	MS	F	P-value	F crit					Source of Variation	SS	df	MS	F	P-value	F crit
					Between Groups	24764	1	24764	15.6191	0.0167884	7.70865				Between Groups	34431.6	1	34431.6	42.7269	0.00283042	7.70865					Between Groups	794.777	1	794.777	0.654098	0.464009	7.70865
					Within Groups	6341.97	4	1585.49							Within Groups	3223.41	4	805.852								Within Groups	4860.3	4	1215.07
					Total	31105.9	5								Total	37655	5									Total	5655.08	5
		wt pmr10 PftsN + 6% suc	deltachvI pmr10 PftsN + 6% suc		Anova: Single Factor							wt pmr10 PftsN + 6% suc	deltachvG pmr10 PftsN + 6% suc		Anova: Single Factor								deltachvI pmr10 PftsN + 6% suc	deltachvG pmr10 PftsN + 6% suc		Anova: Single Factor
		1441.48	970.735									1441.48	1021.26										970.735	1021.26
		1433.56	975.917		SUMMARY							1433.56	1080.6		SUMMARY								975.917	1080.6		SUMMARY
		1435.64	1293.69		Groups	Count	Sum	Average	Variance			1435.64	1195.76		Groups	Count	Sum	Average	Variance				1293.69	1195.76		Groups	Count	Sum	Average	Variance
					wt pmr10 PftsN + 6% suc	3	4310.68	1436.89	16.8558						wt pmr10 PftsN + 6% suc	3	4310.68	1436.89	16.8558							deltachvI pmr10 PftsN + 6% suc	3	3240.35	1080.12	34218.5
					deltachvI pmr10 PftsN + 6% suc	3	3240.35	1080.12	34218.5						deltachvG pmr10 PftsN + 6% suc	3	3297.63	1099.21	7872.34							deltachvG pmr10 PftsN + 6% suc	3	3297.63	1099.21	7872.34
					ANOVA										ANOVA											ANOVA
					Source of Variation	SS	df	MS	F	P-value	F crit				Source of Variation	SS	df	MS	F	P-value	F crit					Source of Variation	SS	df	MS	F	P-value	F crit
					Between Groups	190935	1	190935	11.1543	0.0288412	7.70865				Between Groups	171044	1	171044	43.3617	0.00275393	7.70865					Between Groups	546.91	1	546.91	0.0259871	0.879746	7.70865
					Within Groups	68470.8	4	17117.7							Within Groups	15778.4	4	3944.6								Within Groups	84181.7	4	21045.4
					Total	259406	5								Total	186823	5									Total	84728.7	5
		wt pmr10 PphyR + 6% suc	deltachvI pmr10 PphyR + 6% suc		Anova: Single Factor							wt pmr10 PphyR + 6% suc	deltachvG pmr10 PphyR + 6% suc		Anova: Single Factor								deltachvI pmr10 PphyR + 6% suc	deltachvG pmr10 PphyR + 6% suc		Anova: Single Factor
		391.475	466.95									391.475	501.555										466.95	501.555
		318.04	490.898		SUMMARY							318.04	490.332		SUMMARY								490.898	490.332		SUMMARY
		345.914	519.311		Groups	Count	Sum	Average	Variance			345.914	484.929		Groups	Count	Sum	Average	Variance				519.311	484.929		Groups	Count	Sum	Average	Variance
					wt pmr10 PphyR + 6% suc	3	1055.43	351.81	1374.24						wt pmr10 PphyR + 6% suc	3	1055.43	351.81	1374.24							deltachvI pmr10 PphyR + 6% suc	3	1477.16	492.387	687.083
					deltachvI pmr10 PphyR + 6% suc	3	1477.16	492.387	687.083						deltachvG pmr10 PphyR + 6% suc	3	1476.82	492.272	71.9331							deltachvG pmr10 PphyR + 6% suc	3	1476.82	492.272	71.9331
					ANOVA										ANOVA											ANOVA
					Source of Variation	SS	df	MS	F	P-value	F crit				Source of Variation	SS	df	MS	F	P-value	F crit					Source of Variation	SS	df	MS	F	P-value	F crit
					Between Groups	29642.8	1	29642.8	28.761	0.00583487	7.70865				Between Groups	29594.5	1	29594.5	40.9281	0.00306537	7.70865					Between Groups	0.0197021	1	0.0197021	5.19148e-05	0.994596	7.70865
					Within Groups	4122.64	4	1030.66							Within Groups	2892.34	4	723.086								Within Groups	1518.03	4	379.508
					Total	33765.5	5								Total	32486.8	5									Total	1518.05	5
		wt pmr10 PchvI + 6% suc	∆chvI pmr10 PchvI + 6% suc		Anova: Single Factor							wt pmr10 PchvI + 6% suc	delta chvG pmr10 PchvI + 6% suc		Anova: Single Factor								delta chvI pmr10 PchvI + 6% suc	delta chvG pmr10 PchvI + 6% suc		Anova: Single Factor
		1299.36	261.743									1299.36	283.232										261.743	283.232
		1010.67	261.086		SUMMARY							1010.67	241.98		SUMMARY								261.086	241.98		SUMMARY
		1127.08	270.37		Groups	Count	Sum	Average	Variance			1127.08	230.215		Groups	Count	Sum	Average	Variance				270.37	230.215		Groups	Count	Sum	Average	Variance
					wt pmr10 PchvI + 6% suc	3	3437.11	1145.7	21096						wt pmr10 PchvI + 6% suc	3	3437.11	1145.7	21096							delta chvI pmr10 PchvI + 6% suc	3	793.2	264.4	26.8431
					delta chvI pmr10 PchvI + 6% suc	3	793.2	264.4	26.8431						delta chvG pmr10 PchvI + 6% suc	3	755.427	251.809	775.152							delta chvG pmr10 PchvI + 6% suc	3	755.427	251.809	775.152
					ANOVA										ANOVA											ANOVA
					Source of Variation	SS	df	MS	F	P-value	F crit				Source of Variation	SS	df	MS	F	P-value	F crit					Source of Variation	SS	df	MS	F	P-value	F crit
					Between Groups	1.16504e+06	1	1.16504e+06	110.311	0.000464634	7.70865				Between Groups	1.19857e+06	1	1.19857e+06	109.603	0.000470482	7.70865					Between Groups	237.799	1	237.799	0.593019	0.484212	7.70865
					Within Groups	42245.6	4	10561.4							Within Groups	43742.2	4	10935.6								Within Groups	1603.99	4	400.998
					Total	1.20729e+06	5								Total	1.24231e+06	5									Total	1841.79	5

## Sheet: Fig. 4A
	Time (h)	0						1						2						3						4						5						6						7
WT M5GG R1		0.0283333	0.0383333	0.048	0.011	0.008	0.00833333	0.00833333	0.008	0.008	0.008	0.009	0.00933333	0.009	0.009	0.009	0.009	0.00966667	0.011	0.011	0.011	0.011	0.0106667	0.011	0.0116667	0.012	0.013	0.0126667	0.013	0.014	0.0136667	0.015	0.015	0.0156667	0.017	0.0176667	0.018	0.019	0.02	0.0206667	0.022	0.023	0.024	0.026	0.0266667	0.029	0.0296667	0.032	0.0336667
WT M5GG R2		0.0253333	0.0393333	0.056	0.061	0.058	0.0493333	0.0343333	0.009	0.009	0.009	0.009	0.00933333	0.01	0.01	0.01	0.01	0.00966667	0.01	0.01	0.011	0.011	0.0106667	0.012	0.0116667	0.013	0.013	0.0136667	0.015	0.015	0.0156667	0.016	0.017	0.0176667	0.019	0.0196667	0.021	0.022	0.023	0.0236667	0.025	0.026	0.028	0.03	0.0306667	0.033	0.0346667	0.036	0.0386667
WT M5GG R3		0.0263333	0.0393333	0.056	0.061	0.06	0.0573333	0.0503333	0.04	0.022	0.01	0.011	0.0113333	0.011	0.011	0.011	0.012	0.0116667	0.013	0.013	0.014	0.015	0.0156667	0.016	0.0156667	0.017	0.018	0.0176667	0.017	0.017	0.0176667	0.019	0.019	0.0196667	0.021	0.0216667	0.023	0.024	0.025	0.0256667	0.028	0.029	0.03	0.032	0.0336667	0.036	0.0376667	0.039	0.0406667
Average		0.0266667	0.039	0.0533333	0.0443333	0.042	0.0383333	0.031	0.019	0.013	0.009	0.00966667	0.01	0.01	0.01	0.01	0.0103333	0.0103333	0.0113333	0.0113333	0.012	0.0123333	0.0123333	0.013	0.013	0.014	0.0146667	0.0146667	0.015	0.0153333	0.0156667	0.0166667	0.017	0.0176667	0.019	0.0196667	0.0206667	0.0216667	0.0226667	0.0233333	0.025	0.026	0.0273333	0.0293333	0.0303333	0.0326667	0.034	0.0356667	0.0376667
Standard deviation		0.00152753	0.00057735	0.0046188	0.0288675	0.0294618	0.0262869	0.0211975	0.0181934	0.00781025	0.001	0.0011547	0.0011547	0.001	0.001	0.001	0.00152753	0.0011547	0.00152753	0.00152753	0.00173205	0.0023094	0.00288675	0.00264575	0.0023094	0.00264575	0.00288675	0.00264575	0.002	0.00152753	0.002	0.00208167	0.002	0.002	0.002	0.002	0.00251661	0.00251661	0.00251661	0.00251661	0.003	0.003	0.00305505	0.00305505	0.00351188	0.00351188	0.00404145	0.00351188	0.00360555
deltachvG M5GG R1		0.0353333	0.0313333	0.005	0.011	0.012	0.0123333	0.0123333	0.012	0.012	0.013	0.013	0.0143333	0.014	0.014	0.014	0.014	0.0146667	0.015	0.016	0.016	0.016	0.0166667	0.017	0.0176667	0.019	0.019	0.0196667	0.021	0.022	0.0226667	0.023	0.024	0.0256667	0.027	0.0276667	0.03	0.031	0.032	0.0336667	0.035	0.037	0.039	0.041	0.0426667	0.045	0.0466667	0.049	0.0516667
deltachvG M5GG R2		0.0393333	0.0523333	0.068	0.059	0.015	0.0163333	0.0153333	0.012	0.012	0.012	0.011	0.0123333	0.012	0.012	0.013	0.012	0.0126667	0.013	0.014	0.014	0.014	0.0146667	0.016	0.0156667	0.017	0.018	0.0176667	0.019	0.02	0.0206667	0.022	0.023	0.0236667	0.025	0.0256667	0.027	0.029	0.03	0.0316667	0.033	0.035	0.037	0.039	0.0396667	0.042	0.0446667	0.047	0.0486667
deltachvG M5GG R3		0.0353333	0.0463333	0.062	0.067	0.057	0.0243333	0.0113333	0.011	0.011	0.011	0.011	0.0123333	0.012	0.012	0.012	0.012	0.0126667	0.013	0.013	0.014	0.014	0.0146667	0.015	0.0156667	0.016	0.017	0.0166667	0.018	0.02	0.0196667	0.02	0.021	0.0216667	0.023	0.0236667	0.025	0.026	0.028	0.0286667	0.031	0.032	0.034	0.035	0.0366667	0.039	0.0406667	0.043	0.0446667
Average		0.0366667	0.0433333	0.045	0.0456667	0.028	0.0176667	0.013	0.0116667	0.0116667	0.012	0.0116667	0.013	0.0126667	0.0126667	0.013	0.0126667	0.0133333	0.0136667	0.0143333	0.0146667	0.0146667	0.0153333	0.016	0.0163333	0.0173333	0.018	0.018	0.0193333	0.0206667	0.021	0.0216667	0.0226667	0.0236667	0.025	0.0256667	0.0273333	0.0286667	0.03	0.0313333	0.033	0.0346667	0.0366667	0.0383333	0.0396667	0.042	0.044	0.0463333	0.0483333
Standard deviation		0.0023094	0.0108167	0.0347707	0.0302875	0.0251595	0.0061101	0.00208167	0.00057735	0.00057735	0.001	0.0011547	0.0011547	0.0011547	0.0011547	0.001	0.0011547	0.0011547	0.0011547	0.00152753	0.0011547	0.0011547	0.0011547	0.001	0.0011547	0.00152753	0.001	0.00152753	0.00152753	0.0011547	0.00152753	0.00152753	0.00152753	0.002	0.002	0.002	0.00251661	0.00251661	0.002	0.00251661	0.002	0.00251661	0.00251661	0.00305505	0.003	0.003	0.00305505	0.00305505	0.00351188
WT M5GG R1		0.01	0.009	0.009	0.009	0.009	0.009	0.009	0.009	0.009	0.009	0.009	0.009	0.009	0.01	0.01	0.01	0.01	0.01	0.01	0.01	0.011	0.011	0.011	0.011	0.011	0.011	0.012	0.012	0.012	0.013	0.013	0.013	0.014	0.015	0.014	0.015	0.016	0.016	0.017	0.018	0.018	0.019	0.02	0.021	0.023	0.023	0.025	0.025
WT M5GG R2		0.012	0.009	0.009	0.009	0.009	0.009	0.009	0.01	0.01	0.01	0.01	0.01	0.01	0.01	0.01	0.01	0.01	0.011	0.011	0.011	0.011	0.011	0.011	0.011	0.012	0.012	0.012	0.012	0.013	0.013	0.013	0.013	0.014	0.015	0.015	0.015	0.016	0.016	0.017	0.017	0.018	0.019	0.02	0.02	0.022	0.022	0.025	0.025
WT M5GG R3		0.008	0.007	0.007	0.007	0.008	0.008	0.008	0.008	0.008	0.008	0.008	0.008	0.008	0.008	0.008	0.008	0.008	0.009	0.009	0.009	0.009	0.009	0.009	0.01	0.01	0.01	0.011	0.011	0.011	0.012	0.012	0.012	0.013	0.014	0.014	0.015	0.015	0.016	0.016	0.017	0.018	0.019	0.02	0.02	0.022	0.022	0.025	0.025
Average		0.01	0.00833333	0.00833333	0.00833333	0.00866667	0.00866667	0.00866667	0.009	0.009	0.009	0.009	0.009	0.009	0.00933333	0.00933333	0.00933333	0.00933333	0.01	0.01	0.01	0.0103333	0.0103333	0.0103333	0.0106667	0.011	0.011	0.0116667	0.0116667	0.012	0.0126667	0.0126667	0.0126667	0.0136667	0.0146667	0.0143333	0.015	0.0156667	0.016	0.0166667	0.0173333	0.018	0.019	0.02	0.0203333	0.0223333	0.0223333	0.025	0.025
Standard deviation		0.002	0.0011547	0.0011547	0.0011547	0.00057735	0.00057735	0.00057735	0.001	0.001	0.001	0.001	0.001	0.001	0.0011547	0.0011547	0.0011547	0.0011547	0.001	0.001	0.001	0.0011547	0.0011547	0.0011547	0.00057735	0.001	0.001	0.00057735	0.00057735	0.001	0.00057735	0.00057735	0.00057735	0.00057735	0.00057735	0.00057735	0	0.00057735	0	0.00057735	0.00057735	0	0	0	0.00057735	0.00057735	0.00057735	0	0
∆chvI M5GG R1		0.009	0.008	0.008	0.008	0.008	0.008	0.008	0.008	0.009	0.009	0.009	0.009	0.009	0.009	0.009	0.009	0.01	0.01	0.01	0.01	0.01	0.011	0.011	0.011	0.011	0.012	0.012	0.012	0.013	0.013	0.014	0.014	0.015	0.017	0.016	0.017	0.018	0.018	0.019	0.02	0.02	0.021	0.023	0.024	0.026	0.026	0.029	0.029
∆chvI M5GG R2		0.009	0.007	0.007	0.007	0.007	0.007	0.007	0.008	0.008	0.008	0.008	0.008	0.008	0.008	0.008	0.009	0.009	0.009	0.009	0.009	0.01	0.01	0.01	0.011	0.011	0.011	0.012	0.012	0.013	0.013	0.014	0.014	0.015	0.017	0.016	0.017	0.018	0.019	0.02	0.021	0.022	0.023	0.024	0.026	0.028	0.028	0.031	0.032
∆chvI M5GG R3		0.009	0.008	0.008	0.008	0.008	0.008	0.008	0.009	0.009	0.009	0.009	0.009	0.009	0.009	0.01	0.01	0.01	0.01	0.01	0.011	0.011	0.011	0.011	0.011	0.011	0.012	0.012	0.013	0.013	0.013	0.014	0.014	0.015	0.016	0.016	0.017	0.017	0.018	0.019	0.02	0.02	0.022	0.023	0.024	0.026	0.026	0.029	0.029
Average		0.009	0.00766667	0.00766667	0.00766667	0.00766667	0.00766667	0.00766667	0.00833333	0.00866667	0.00866667	0.00866667	0.00866667	0.00866667	0.00866667	0.009	0.00933333	0.00966667	0.00966667	0.00966667	0.01	0.0103333	0.0106667	0.0106667	0.011	0.011	0.0116667	0.012	0.0123333	0.013	0.013	0.014	0.014	0.015	0.0166667	0.016	0.017	0.0176667	0.0183333	0.0193333	0.0203333	0.0206667	0.022	0.0233333	0.0246667	0.0266667	0.0266667	0.0296667	0.03
Standard deviation		0	0.00057735	0.00057735	0.00057735	0.00057735	0.00057735	0.00057735	0.00057735	0.00057735	0.00057735	0.00057735	0.00057735	0.00057735	0.00057735	0.001	0.00057735	0.00057735	0.00057735	0.00057735	0.001	0.00057735	0.00057735	0.00057735	0	0	0.00057735	0	0.00057735	0	0	0	0	0	0.00057735	0	0	0.00057735	0.00057735	0.00057735	0.00057735	0.0011547	0.001	0.00057735	0.0011547	0.0011547	0.0011547	0.0011547	0.00173205
WT M5GG 6% suc R1		0.005	0.006	0.006	0.006	0.006	0.006	0.006	0.006	0.006	0.006	0.006	0.006	0.006	0.006	0.006	0.006	0.006	0.006	0.006	0.006	0.007	0.007	0.007	0.007	0.008	0.007	0.007	0.007	0.007	0.008	0.008	0.009	0.008	0.009	0.009	0.009	0.01	0.01	0.01	0.011	0.012	0.012	0.013	0.013	0.015	0.014	0.015	0.016
WT M5GG 6% suc R2		0.006	0.005	0.005	0.006	0.006	0.006	0.006	0.006	0.006	0.006	0.006	0.006	0.006	0.006	0.006	0.006	0.006	0.006	0.006	0.006	0.006	0.006	0.006	0.006	0.007	0.007	0.007	0.007	0.007	0.007	0.008	0.009	0.008	0.009	0.009	0.009	0.01	0.01	0.01	0.011	0.012	0.012	0.013	0.013	0.015	0.015	0.015	0.016
WT M5GG 6% suc R3		0.007	0.004	0.004	0.004	0.004	0.005	0.005	0.005	0.005	0.005	0.005	0.005	0.005	0.006	0.006	0.006	0.006	0.006	0.006	0.006	0.006	0.006	0.006	0.006	0.007	0.007	0.007	0.007	0.007	0.007	0.007	0.008	0.008	0.009	0.008	0.008	0.009	0.009	0.009	0.01	0.011	0.01	0.011	0.011	0.013	0.012	0.013	0.013
Average		0.006	0.005	0.005	0.00533333	0.00533333	0.00566667	0.00566667	0.00566667	0.00566667	0.00566667	0.00566667	0.00566667	0.00566667	0.006	0.006	0.006	0.006	0.006	0.006	0.006	0.00633333	0.00633333	0.00633333	0.00633333	0.00733333	0.007	0.007	0.007	0.007	0.00733333	0.00766667	0.00866667	0.008	0.009	0.00866667	0.00866667	0.00966667	0.00966667	0.00966667	0.0106667	0.0116667	0.0113333	0.0123333	0.0123333	0.0143333	0.0136667	0.0143333	0.015
Standard deviation		0.001	0.001	0.001	0.0011547	0.0011547	0.00057735	0.00057735	0.00057735	0.00057735	0.00057735	0.00057735	0.00057735	0.00057735	0	0	0	0	0	0	0	0.00057735	0.00057735	0.00057735	0.00057735	0.00057735	0	0	0	0	0.00057735	0.00057735	0.00057735	0	0	0.00057735	0.00057735	0.00057735	0.00057735	0.00057735	0.00057735	0.00057735	0.0011547	0.0011547	0.0011547	0.0011547	0.00152753	0.0011547	0.00173205
∆chvI M5GG 6% suc R1		0.006	0.005	0.005	0.00533333	0.00533333	0.00566667	0.00566667	0.00566667	0.00566667	0.00566667	0.00566667	0.00566667	0.00566667	0.006	0.006	0.006	0.006	0.006	0.006	0.006	0.00633333	0.00633333	0.00633333	0.00633333	0.00733333	0.007	0.007	0.007	0.007	0.00733333	0.00766667	0.00866667	0.008	0.009	0.00866667	0.00866667	0.00966667	0.00966667	0.00966667	0.0106667	0.0116667	0.0113333	0.0123333	0.0123333	0.0143333	0.0136667	0.0143333	0.015
∆chvI M5GG 6% suc R2		0.001	0.001	0.001	0.0011547	0.0011547	0.00057735	0.00057735	0.00057735	0.00057735	0.00057735	0.00057735	0.00057735	0.00057735	0	0	0	0	0	0	0	0.00057735	0.00057735	0.00057735	0.00057735	0.00057735	0	0	0	0	0.00057735	0.00057735	0.00057735	0	0	0.00057735	0.00057735	0.00057735	0.00057735	0.00057735	0.00057735	0.00057735	0.0011547	0.0011547	0.0011547	0.0011547	0.00152753	0.0011547	0.00173205
∆chvI M5GG 6% suc R3		0	0	0	0	0	0	0	0	0	0	0	0	0	0	0	0	0	0	0	0	0	0	0	0	0	0	0	0	0	0	0	0	0	0	0	0	0	0	0	0	0	0	0	0	0	0	0	0
Average		0.00233333	0.002	0.002	0.00216268	0.00216268	0.00208134	0.00208134	0.00208134	0.00208134	0.00208134	0.00208134	0.00208134	0.00208134	0.002	0.002	0.002	0.002	0.002	0.002	0.002	0.00230356	0.00230356	0.00230356	0.00230356	0.00263689	0.00233333	0.00233333	0.00233333	0.00233333	0.00263689	0.00274801	0.00308134	0.00266667	0.003	0.00308134	0.00308134	0.00341467	0.00341467	0.00341467	0.00374801	0.00408134	0.00416268	0.00449601	0.00449601	0.00516268	0.00506473	0.00516268	0.00557735
Standard deviation		0.00321455	0.00264575	0.00264575	0.00280591	0.00280591	0.00311838	0.00311838	0.00311838	0.00311838	0.00311838	0.00311838	0.00311838	0.00311838	0.0034641	0.0034641	0.0034641	0.0034641	0.0034641	0.0034641	0.0034641	0.0035018	0.0035018	0.0035018	0.0035018	0.00407747	0.00404145	0.00404145	0.00404145	0.00404145	0.00407747	0.00426946	0.00484564	0.0046188	0.00519615	0.00484564	0.00484564	0.00542208	0.00542208	0.00542208	0.00599869	0.00657543	0.00623675	0.00681183	0.00681183	0.00796298	0.00748855	0.00796298	0.00820608
[truncated: 241 more columns]

## Sheet: Fig. 4D
	Without sucrose			With sucrose
	ChvI band	background	Corrected value	ChvI band	background	Corrected value
Replicate 1	188933	251477	62544	104133	238376	134243
Replicate 2	235665	250927	15262	116716	207019	90303
Replicate 3	202306	246063	43757	150415	246200	95785
WT in M5GG
without Suc	with Suc
62.544	134.243		Anova: Single Factor
15.262	90.303
43.757	95.785		SUMMARY
40.521	106.777		Groups	Count	Sum	Average	Variance
23.8065	23.9437		without Suc	3	121.563	40.521	566.751
Values for ANNOVA			with Suc	3	320.331	106.777	573.299
without Suc	with Suc
62.544	134.243
15.262	90.303		ANOVA
43.757	95.785		Source of Variation	SS	df	MS	F	P-value	F crit
			Between Groups	6584.79	1	6584.79	11.5518	0.0273078	7.70865
			Within Groups	2280.1	4	570.025
			Total	8864.89	5

## Sheet: Fig. 5A
	Time (h)	0						1						2						3						4						5						6						7
WT PYE R1		0.012	0.012	0.012	0.012	0.013	0.013	0.013	0.014	0.014	0.014	0.015	0.015	0.015	0.016	0.016	0.017	0.017	0.018	0.019	0.02	0.02	0.021	0.022	0.023	0.024	0.025	0.026	0.028	0.029	0.031	0.032	0.034	0.036	0.038	0.04	0.042	0.045	0.047	0.05	0.053	0.057	0.06	0.064	0.067	0.072	0.076	0.081	0.086
WT PYE R2		0.008	0.008	0.009	0.008	0.009	0.009	0.01	0.01	0.01	0.011	0.011	0.012	0.012	0.013	0.013	0.014	0.014	0.015	0.016	0.017	0.018	0.019	0.02	0.021	0.023	0.024	0.025	0.027	0.029	0.031	0.033	0.035	0.037	0.039	0.042	0.045	0.048	0.051	0.055	0.058	0.062	0.066	0.071	0.076	0.081	0.086	0.092	0.098
WT PYE R3		0.011	0.011	0.011	0.011	0.012	0.012	0.012	0.013	0.013	0.014	0.014	0.015	0.016	0.016	0.017	0.018	0.018	0.019	0.021	0.021	0.023	0.024	0.025	0.027	0.028	0.03	0.032	0.034	0.036	0.039	0.041	0.044	0.047	0.05	0.053	0.057	0.06	0.065	0.069	0.073	0.078	0.084	0.089	0.095	0.101	0.108	0.115	0.122
Average		0.0103333	0.0103333	0.0106667	0.0103333	0.0113333	0.0113333	0.0116667	0.0123333	0.0123333	0.013	0.0133333	0.014	0.0143333	0.015	0.0153333	0.0163333	0.0163333	0.0173333	0.0186667	0.0193333	0.0203333	0.0213333	0.0223333	0.0236667	0.025	0.0263333	0.0276667	0.0296667	0.0313333	0.0336667	0.0353333	0.0376667	0.04	0.0423333	0.045	0.048	0.051	0.0543333	0.058	0.0613333	0.0656667	0.07	0.0746667	0.0793333	0.0846667	0.09	0.096	0.102
Standard deviation		0.00208167	0.00208167	0.00152753	0.00208167	0.00208167	0.00208167	0.00152753	0.00208167	0.00208167	0.00173205	0.00208167	0.00173205	0.00208167	0.00173205	0.00208167	0.00208167	0.00208167	0.00208167	0.00251661	0.00208167	0.00251661	0.00251661	0.00251661	0.00305505	0.00264575	0.00321455	0.00378594	0.00378594	0.00404145	0.0046188	0.00493288	0.00550757	0.00608276	0.00665833	0.007	0.00793725	0.00793725	0.00945163	0.00984886	0.0104083	0.0109697	0.01249	0.012897	0.0142945	0.0148436	0.0163707	0.0173494	0.0183303
∆chvI PYE R1		0.01	0.01	0.01	0.01	0.011	0.011	0.011	0.012	0.012	0.012	0.013	0.013	0.014	0.014	0.015	0.015	0.016	0.017	0.017	0.018	0.019	0.02	0.021	0.022	0.023	0.024	0.025	0.026	0.028	0.029	0.031	0.033	0.035	0.036	0.038	0.041	0.043	0.046	0.048	0.051	0.054	0.057	0.06	0.064	0.068	0.072	0.076	0.08
∆chvI PYE R2		0.009	0.009	0.009	0.009	0.01	0.01	0.01	0.011	0.011	0.011	0.012	0.012	0.013	0.014	0.014	0.015	0.015	0.016	0.017	0.018	0.019	0.019	0.02	0.021	0.022	0.024	0.025	0.026	0.028	0.03	0.031	0.033	0.035	0.037	0.039	0.041	0.044	0.046	0.049	0.052	0.055	0.058	0.062	0.066	0.07	0.074	0.078	0.083
∆chvI PYE R3		0.006	0.006	0.006	0.007	0.007	0.007	0.007	0.007	0.008	0.008	0.009	0.009	0.009	0.01	0.01	0.011	0.011	0.012	0.012	0.013	0.014	0.014	0.015	0.016	0.017	0.018	0.019	0.02	0.021	0.023	0.024	0.025	0.027	0.029	0.03	0.032	0.035	0.037	0.039	0.041	0.044	0.047	0.05	0.053	0.056	0.06	0.064	0.068
Average		0.00833333	0.00833333	0.00833333	0.00866667	0.00933333	0.00933333	0.00933333	0.01	0.0103333	0.0103333	0.0113333	0.0113333	0.012	0.0126667	0.013	0.0136667	0.014	0.015	0.0153333	0.0163333	0.0173333	0.0176667	0.0186667	0.0196667	0.0206667	0.022	0.023	0.024	0.0256667	0.0273333	0.0286667	0.0303333	0.0323333	0.034	0.0356667	0.038	0.0406667	0.043	0.0453333	0.048	0.051	0.054	0.0573333	0.061	0.0646667	0.0686667	0.0726667	0.077
Standard deviation		0.00208167	0.00208167	0.00208167	0.00152753	0.00208167	0.00208167	0.00208167	0.00264575	0.00208167	0.00208167	0.00208167	0.00208167	0.00264575	0.0023094	0.00264575	0.0023094	0.00264575	0.00264575	0.00288675	0.00288675	0.00288675	0.00321455	0.00321455	0.00321455	0.00321455	0.0034641	0.0034641	0.0034641	0.00404145	0.00378594	0.00404145	0.0046188	0.0046188	0.0043589	0.00493288	0.00519615	0.00493288	0.00519615	0.00550757	0.00608276	0.00608276	0.00608276	0.0064291	0.007	0.00757188	0.00757188	0.00757188	0.00793725
WT PYE + Van R1		0.01	0.01	0.01	0.011	0.011	0.011	0.012	0.012	0.012	0.013	0.013	0.013	0.014	0.014	0.015	0.016	0.016	0.017	0.017	0.018	0.019	0.02	0.021	0.022	0.023	0.024	0.025	0.026	0.028	0.029	0.031	0.033	0.035	0.037	0.039	0.041	0.043	0.046	0.049	0.052	0.055	0.058	0.062	0.065	0.069	0.073	0.078	0.082
WT PYE + Van R2		0.01	0.01	0.01	0.011	0.011	0.011	0.011	0.012	0.012	0.013	0.013	0.014	0.014	0.015	0.015	0.016	0.017	0.017	0.018	0.019	0.02	0.021	0.022	0.023	0.024	0.025	0.027	0.028	0.03	0.032	0.033	0.035	0.038	0.04	0.042	0.045	0.048	0.05	0.053	0.057	0.06	0.063	0.067	0.071	0.076	0.08	0.085	0.091
WT PYE + Van R3		0.011	0.012	0.012	0.012	0.012	0.013	0.013	0.014	0.014	0.015	0.015	0.016	0.016	0.017	0.018	0.018	0.019	0.02	0.021	0.022	0.023	0.024	0.025	0.027	0.028	0.03	0.031	0.033	0.035	0.037	0.039	0.041	0.043	0.046	0.049	0.052	0.055	0.058	0.061	0.065	0.068	0.072	0.077	0.081	0.086	0.091	0.096	0.102
Average		0.0103333	0.0106667	0.0106667	0.0113333	0.0113333	0.0116667	0.012	0.0126667	0.0126667	0.0136667	0.0136667	0.0143333	0.0146667	0.0153333	0.016	0.0166667	0.0173333	0.018	0.0186667	0.0196667	0.0206667	0.0216667	0.0226667	0.024	0.025	0.0263333	0.0276667	0.029	0.031	0.0326667	0.0343333	0.0363333	0.0386667	0.041	0.0433333	0.046	0.0486667	0.0513333	0.0543333	0.058	0.061	0.0643333	0.0686667	0.0723333	0.077	0.0813333	0.0863333	0.0916667
Standard deviation		0.00057735	0.0011547	0.0011547	0.00057735	0.00057735	0.0011547	0.001	0.0011547	0.0011547	0.0011547	0.0011547	0.00152753	0.0011547	0.00152753	0.00173205	0.0011547	0.00152753	0.00173205	0.00208167	0.00208167	0.00208167	0.00208167	0.00208167	0.00264575	0.00264575	0.00321455	0.00305505	0.00360555	0.00360555	0.00404145	0.00416333	0.00416333	0.00404145	0.00458258	0.0051316	0.00556776	0.00602771	0.0061101	0.0061101	0.00655744	0.00655744	0.0070946	0.00763763	0.0080829	0.008544	0.00907377	0.00907377	0.0100167
∆chvI PYE + Van R1		0.012	0.012	0.012	0.013	0.013	0.013	0.014	0.014	0.014	0.015	0.015	0.015	0.016	0.016	0.017	0.017	0.018	0.019	0.019	0.02	0.02	0.021	0.022	0.022	0.023	0.024	0.025	0.026	0.027	0.028	0.029	0.03	0.031	0.032	0.033	0.035	0.036	0.037	0.039	0.041	0.042	0.044	0.046	0.047	0.049	0.051	0.053	0.055
∆chvI PYE + Van R2		0.007	0.007	0.007	0.007	0.007	0.008	0.008	0.008	0.009	0.009	0.009	0.01	0.01	0.011	0.011	0.011	0.012	0.012	0.013	0.014	0.014	0.015	0.015	0.016	0.017	0.017	0.018	0.019	0.02	0.021	0.022	0.023	0.024	0.025	0.026	0.028	0.029	0.03	0.032	0.033	0.035	0.036	0.038	0.04	0.041	0.043	0.045	0.047
∆chvI PYE + Van R3		0.01	0.01	0.01	0.011	0.011	0.011	0.011	0.011	0.012	0.012	0.012	0.013	0.013	0.013	0.014	0.014	0.014	0.015	0.015	0.016	0.016	0.017	0.017	0.018	0.018	0.019	0.019	0.02	0.021	0.022	0.022	0.023	0.024	0.025	0.026	0.027	0.028	0.029	0.03	0.032	0.033	0.034	0.036	0.037	0.038	0.04	0.041	0.043
Average		0.00966667	0.00966667	0.00966667	0.0103333	0.0103333	0.0106667	0.011	0.011	0.0116667	0.012	0.012	0.0126667	0.013	0.0133333	0.014	0.014	0.0146667	0.0153333	0.0156667	0.0166667	0.0166667	0.0176667	0.018	0.0186667	0.0193333	0.02	0.0206667	0.0216667	0.0226667	0.0236667	0.0243333	0.0253333	0.0263333	0.0273333	0.0283333	0.03	0.031	0.032	0.0336667	0.0353333	0.0366667	0.038	0.04	0.0413333	0.0426667	0.0446667	0.0463333	0.0483333
Standard deviation		0.00251661	0.00251661	0.00251661	0.00305505	0.00305505	0.00251661	0.003	0.003	0.00251661	0.003	0.003	0.00251661	0.003	0.00251661	0.003	0.003	0.00305505	0.00351188	0.00305505	0.00305505	0.00305505	0.00305505	0.00360555	0.00305505	0.00321455	0.00360555	0.00378594	0.00378594	0.00378594	0.00378594	0.00404145	0.00404145	0.00404145	0.00404145	0.00404145	0.0043589	0.0043589	0.0043589	0.00472582	0.00493288	0.00472582	0.0052915	0.0052915	0.0051316	0.00568624	0.00568624	0.0061101	0.0061101
[truncated: 89 more columns]

## Sheet: Fig. 5B
	Time (h)	0						1						2						3						4						5						6						7
WT PYE R1		0.00966667	0.0106667	0.0106667	0.0116667	0.0126667	0.014	0.016	0.017	0.018	0.02	0.022	0.0226667	0.025	0.0276667	0.0296667	0.033	0.035	0.0376667	0.0406667	0.0446667	0.0476667	0.052	0.0556667	0.06	0.065	0.0696667	0.075	0.0806667	0.087	0.093	0.1	0.107	0.115	0.123	0.131	0.14	0.149	0.159	0.169	0.179	0.19	0.2	0.211	0.222	0.234	0.245	0.256	0.267
WT PYE R2		0.00966667	0.0106667	0.0116667	0.0136667	0.0146667	0.015	0.016	0.019	0.018	0.022	0.021	0.0216667	0.024	0.0256667	0.0286667	0.031	0.033	0.0356667	0.0386667	0.0416667	0.0446667	0.049	0.0516667	0.056	0.061	0.0656667	0.071	0.0756667	0.082	0.088	0.094	0.101	0.109	0.116	0.124	0.133	0.141	0.151	0.161	0.171	0.181	0.191	0.202	0.213	0.224	0.235	0.247	0.258
WT PYE R3		0.00866667	0.00966667	0.0106667	0.0106667	0.0116667	0.014	0.015	0.016	0.018	0.02	0.021	0.0226667	0.025	0.0276667	0.0296667	0.033	0.035	0.0386667	0.0416667	0.0446667	0.0486667	0.053	0.0576667	0.062	0.067	0.0726667	0.078	0.0836667	0.091	0.098	0.105	0.113	0.122	0.13	0.139	0.149	0.159	0.169	0.179	0.19	0.202	0.212	0.224	0.235	0.247	0.259	0.271	0.283
Average		0.00933333	0.0103333	0.011	0.012	0.013	0.0143333	0.0156667	0.0173333	0.018	0.0206667	0.0213333	0.0223333	0.0246667	0.027	0.0293333	0.0323333	0.0343333	0.0373333	0.0403333	0.0436667	0.047	0.0513333	0.055	0.0593333	0.0643333	0.0693333	0.0746667	0.08	0.0866667	0.093	0.0996667	0.107	0.115333	0.123	0.131333	0.140667	0.149667	0.159667	0.169667	0.18	0.191	0.201	0.212333	0.223333	0.235	0.246333	0.258	0.269333
Standard deviation		0.00057735	0.00057735	0.00057735	0.00152753	0.00152753	0.00057735	0.00057735	0.00152753	0	0.0011547	0.00057735	0.00057735	0.00057735	0.0011547	0.00057735	0.0011547	0.0011547	0.00152753	0.00152753	0.00173205	0.00208167	0.00208167	0.00305505	0.00305505	0.00305505	0.00351188	0.00351188	0.00404145	0.00450925	0.005	0.00550757	0.006	0.00650641	0.007	0.00750555	0.00802081	0.0090185	0.0090185	0.0090185	0.00953939	0.0105357	0.0105357	0.0110604	0.0110604	0.0115326	0.0120554	0.0121244	0.0126623
∆chvI PYE R1		0.0116667	0.0136667	0.0126667	0.0136667	0.0146667	0.016	0.017	0.018	0.02	0.021	0.023	0.0246667	0.026	0.0276667	0.0306667	0.033	0.036	0.0376667	0.0406667	0.0436667	0.0476667	0.052	0.0556667	0.06	0.065	0.0686667	0.075	0.0796667	0.086	0.092	0.099	0.105	0.114	0.122	0.13	0.139	0.148	0.158	0.168	0.179	0.189	0.2	0.212	0.222	0.233	0.245	0.256	0.268
∆chvI PYE R2		0.0226667	0.0196667	0.0146667	0.0126667	0.0226667	0.014	0.015	0.016	0.017	0.018	0.019	0.0196667	0.021	0.0216667	0.0226667	0.025	0.026	0.0276667	0.0296667	0.0316667	0.0336667	0.036	0.0386667	0.041	0.044	0.0466667	0.051	0.0536667	0.058	0.062	0.066	0.071	0.076	0.081	0.087	0.092	0.1	0.106	0.114	0.121	0.129	0.138	0.147	0.156	0.166	0.176	0.186	0.196
∆chvI PYE R3		0.0136667	0.0146667	0.0146667	0.0146667	0.0156667	0.016	0.017	0.018	0.019	0.02	0.021	0.0216667	0.023	0.0236667	0.0246667	0.027	0.029	0.0296667	0.0316667	0.0336667	0.0356667	0.039	0.0406667	0.044	0.047	0.0496667	0.054	0.0566667	0.061	0.065	0.07	0.075	0.08	0.085	0.091	0.097	0.104	0.111	0.118	0.126	0.134	0.143	0.152	0.161	0.171	0.181	0.192	0.202
Average		0.016	0.016	0.014	0.0136667	0.0176667	0.0153333	0.0163333	0.0173333	0.0186667	0.0196667	0.021	0.022	0.0233333	0.0243333	0.026	0.0283333	0.0303333	0.0316667	0.034	0.0363333	0.039	0.0423333	0.045	0.0483333	0.052	0.055	0.06	0.0633333	0.0683333	0.073	0.0783333	0.0836667	0.09	0.096	0.102667	0.109333	0.117333	0.125	0.133333	0.142	0.150667	0.160333	0.170333	0.179667	0.19	0.200667	0.211333	0.222
Standard deviation		0.00585947	0.00321455	0.0011547	0.001	0.0043589	0.0011547	0.0011547	0.0011547	0.00152753	0.00152753	0.002	0.00251661	0.00251661	0.00305505	0.00416333	0.00416333	0.0051316	0.0052915	0.00585947	0.0064291	0.00757188	0.0085049	0.00929157	0.0102144	0.0113578	0.0119304	0.0130767	0.0142244	0.0153731	0.0165227	0.0180093	0.0185831	0.0208806	0.0226053	0.0237557	0.0258134	0.0266333	0.028688	0.0300888	0.0321403	0.0332916	0.0344432	0.0361709	0.0367469	0.0373229	0.0384751	0.0387986	0.03995
WT PYE + Mec R1		0.00766667	0.00866667	0.00966667	0.0106667	0.0116667	0.013	0.014	0.016	0.017	0.019	0.021	0.0226667	0.025	0.0266667	0.0286667	0.032	0.034	0.0366667	0.0396667	0.0426667	0.0456667	0.05	0.0536667	0.057	0.061	0.0656667	0.07	0.0746667	0.079	0.084	0.09	0.094	0.1	0.106	0.112	0.118	0.124	0.131	0.138	0.145	0.152	0.159	0.166	0.173	0.179	0.187	0.193	0.201
WT PYE + Mec R2		0.00866667	0.00866667	0.00966667	0.00966667	0.0106667	0.012	0.013	0.014	0.015	0.017	0.018	0.0196667	0.022	0.0226667	0.0256667	0.028	0.03	0.0316667	0.0346667	0.0366667	0.0396667	0.043	0.0456667	0.05	0.053	0.0566667	0.061	0.0646667	0.069	0.073	0.078	0.083	0.088	0.093	0.099	0.104	0.11	0.116	0.122	0.129	0.135	0.142	0.15	0.156	0.164	0.171	0.178	0.185
WT PYE + Mec R3		0.0106667	0.0106667	0.0116667	0.0126667	0.0136667	0.015	0.017	0.018	0.02	0.021	0.023	0.0246667	0.027	0.0286667	0.0316667	0.034	0.037	0.0396667	0.0426667	0.0456667	0.0496667	0.053	0.0566667	0.06	0.064	0.0686667	0.073	0.0766667	0.082	0.087	0.092	0.097	0.103	0.108	0.113	0.119	0.125	0.131	0.137	0.144	0.15	0.156	0.163	0.169	0.175	0.182	0.188	0.194
Average		0.009	0.00933333	0.0103333	0.011	0.012	0.0133333	0.0146667	0.016	0.0173333	0.019	0.0206667	0.0223333	0.0246667	0.026	0.0286667	0.0313333	0.0336667	0.036	0.039	0.0416667	0.045	0.0486667	0.052	0.0556667	0.0593333	0.0636667	0.068	0.072	0.0766667	0.0813333	0.0866667	0.0913333	0.097	0.102333	0.108	0.113667	0.119667	0.126	0.132333	0.139333	0.145667	0.152333	0.159667	0.166	0.172667	0.18	0.186333	0.193333
Standard deviation		0.00152753	0.0011547	0.0011547	0.00152753	0.00152753	0.00152753	0.00208167	0.002	0.00251661	0.002	0.00251661	0.00251661	0.00251661	0.00305505	0.003	0.00305505	0.00351188	0.00404145	0.00404145	0.00458258	0.00503322	0.0051316	0.00568624	0.0051316	0.00568624	0.006245	0.006245	0.0064291	0.00680686	0.00737111	0.00757188	0.00737111	0.00793725	0.00814453	0.00781025	0.0083865	0.0083865	0.00866025	0.00896289	0.00896289	0.00929157	0.00907377	0.0085049	0.00888819	0.00776745	0.00818535	0.00763763	0.00802081
∆chvI PYE + Mec R1		0.00966667	0.0106667	0.0136667	0.0116667	0.0126667	0.014	0.015	0.016	0.017	0.018	0.02	0.0206667	0.023	0.0246667	0.0266667	0.029	0.032	0.0336667	0.0366667	0.0386667	0.0416667	0.045	0.0476667	0.051	0.055	0.0576667	0.062	0.0646667	0.069	0.073	0.077	0.081	0.085	0.09	0.093	0.098	0.102	0.106	0.11	0.114	0.118	0.122	0.126	0.13	0.133	0.138	0.141	0.145
∆chvI PYE + Mec R2		0.00866667	0.00866667	0.00866667	0.00966667	0.00966667	0.01	0.011	0.012	0.013	0.013	0.014	0.0146667	0.016	0.0166667	0.0176667	0.02	0.021	0.0216667	0.0236667	0.0246667	0.0266667	0.029	0.0296667	0.032	0.034	0.0356667	0.038	0.0396667	0.043	0.046	0.048	0.05	0.053	0.055	0.058	0.06	0.063	0.066	0.068	0.071	0.073	0.076	0.079	0.082	0.084	0.087	0.089	0.091
∆chvI PYE + Mec R3		0.00766667	0.00766667	0.00866667	0.00866667	0.00866667	0.01	0.011	0.012	0.012	0.013	0.014	0.0146667	0.016	0.0166667	0.0186667	0.02	0.021	0.0226667	0.0236667	0.0256667	0.0276667	0.029	0.0306667	0.033	0.035	0.0366667	0.04	0.0416667	0.044	0.047	0.049	0.051	0.054	0.057	0.059	0.061	0.064	0.066	0.069	0.071	0.074	0.076	0.079	0.081	0.083	0.086	0.087	0.09
Average		0.00866667	0.009	0.0103333	0.01	0.0103333	0.0113333	0.0123333	0.0133333	0.014	0.0146667	0.016	0.0166667	0.0183333	0.0193333	0.021	0.023	0.0246667	0.026	0.028	0.0296667	0.032	0.0343333	0.036	0.0386667	0.0413333	0.0433333	0.0466667	0.0486667	0.052	0.0553333	0.058	0.0606667	0.064	0.0673333	0.07	0.073	0.0763333	0.0793333	0.0823333	0.0853333	0.0883333	0.0913333	0.0946667	0.0976667	0.1	0.103667	0.105667	0.108667
Standard deviation		0.001	0.00152753	0.00288675	0.00152753	0.00208167	0.0023094	0.0023094	0.0023094	0.00264575	0.00288675	0.0034641	0.0034641	0.00404145	0.0046188	0.00493288	0.00519615	0.00635085	0.00665833	0.00750555	0.00781025	0.0083865	0.0092376	0.010116	0.0106927	0.0118462	0.0124231	0.0133167	0.0138924	0.0147309	0.015308	0.0164621	0.0176163	0.0181934	0.0196554	0.0199249	0.0216564	0.0222336	0.023094	0.0239653	0.0248261	0.025697	0.0265581	0.0271355	0.028006	0.0285832	0.0297377	0.0306159	0.0314696
[truncated: 97 more columns]

## Sheet: Fig. 5C
	Time (h)	0						1						2						3						4						5						6						7
WT PYE R1		0.011	0.011	0.012	0.012	0.013	0.013	0.014	0.015	0.015	0.016	0.017	0.018	0.019	0.02	0.021	0.023	0.024	0.026	0.028	0.03	0.032	0.034	0.036	0.039	0.042	0.045	0.048	0.051	0.055	0.059	0.063	0.068	0.072	0.077	0.082	0.088	0.095	0.101	0.108	0.115	0.122	0.13	0.138	0.147	0.156	0.165	0.175	0.186
WT PYE R2		0.011	0.011	0.011	0.012	0.012	0.013	0.014	0.014	0.015	0.016	0.017	0.017	0.018	0.02	0.021	0.022	0.024	0.025	0.027	0.029	0.032	0.034	0.036	0.039	0.041	0.044	0.048	0.051	0.055	0.059	0.063	0.067	0.072	0.077	0.082	0.088	0.094	0.1	0.107	0.114	0.121	0.129	0.137	0.146	0.155	0.165	0.175	0.185
WT PYE R3		0.01	0.011	0.011	0.012	0.012	0.013	0.013	0.014	0.015	0.015	0.016	0.017	0.018	0.019	0.02	0.022	0.023	0.025	0.026	0.028	0.03	0.032	0.035	0.037	0.04	0.042	0.046	0.049	0.053	0.056	0.06	0.065	0.069	0.074	0.079	0.084	0.09	0.096	0.103	0.109	0.116	0.123	0.132	0.14	0.149	0.157	0.167	0.177
Average		0.0106667	0.011	0.0113333	0.012	0.0123333	0.013	0.0136667	0.0143333	0.015	0.0156667	0.0166667	0.0173333	0.0183333	0.0196667	0.0206667	0.0223333	0.0236667	0.0253333	0.027	0.029	0.0313333	0.0333333	0.0356667	0.0383333	0.041	0.0436667	0.0473333	0.0503333	0.0543333	0.058	0.062	0.0666667	0.071	0.076	0.081	0.0866667	0.093	0.099	0.106	0.112667	0.119667	0.127333	0.135667	0.144333	0.153333	0.162333	0.172333	0.182667
Standard deviation		0.00057735	0	0.00057735	0	0.00057735	0	0.00057735	0.00057735	0	0.00057735	0.00057735	0.00057735	0.00057735	0.00057735	0.00057735	0.00057735	0.00057735	0.00057735	0.001	0.001	0.0011547	0.0011547	0.00057735	0.0011547	0.001	0.00152753	0.0011547	0.0011547	0.0011547	0.00173205	0.00173205	0.00152753	0.00173205	0.00173205	0.00173205	0.0023094	0.00264575	0.00264575	0.00264575	0.00321455	0.00321455	0.00378594	0.00321455	0.00378594	0.00378594	0.0046188	0.0046188	0.00493288
∆chvI PYE R1		0.009	0.009	0.01	0.01	0.011	0.011	0.012	0.013	0.013	0.014	0.015	0.016	0.017	0.018	0.019	0.02	0.022	0.023	0.025	0.027	0.029	0.031	0.033	0.035	0.038	0.041	0.044	0.047	0.051	0.054	0.058	0.062	0.067	0.072	0.077	0.082	0.088	0.094	0.1	0.107	0.114	0.121	0.129	0.138	0.146	0.155	0.164	0.174
∆chvI PYE R2		0.013	0.013	0.014	0.014	0.015	0.015	0.016	0.017	0.017	0.018	0.019	0.02	0.021	0.022	0.023	0.025	0.026	0.028	0.03	0.032	0.034	0.036	0.038	0.041	0.044	0.047	0.05	0.053	0.057	0.061	0.065	0.069	0.074	0.079	0.085	0.09	0.097	0.103	0.11	0.117	0.124	0.132	0.14	0.149	0.158	0.167	0.177	0.187
∆chvI PYE R3		0.011	0.011	0.011	0.012	0.013	0.013	0.014	0.015	0.015	0.016	0.017	0.018	0.019	0.02	0.021	0.023	0.025	0.026	0.028	0.03	0.032	0.034	0.037	0.04	0.042	0.046	0.049	0.053	0.056	0.06	0.064	0.069	0.074	0.08	0.085	0.091	0.097	0.103	0.111	0.118	0.126	0.133	0.142	0.151	0.16	0.17	0.18	0.19
Average		0.011	0.011	0.0116667	0.012	0.013	0.013	0.014	0.015	0.015	0.016	0.017	0.018	0.019	0.02	0.021	0.0226667	0.0243333	0.0256667	0.0276667	0.0296667	0.0316667	0.0336667	0.036	0.0386667	0.0413333	0.0446667	0.0476667	0.051	0.0546667	0.0583333	0.0623333	0.0666667	0.0716667	0.077	0.0823333	0.0876667	0.094	0.1	0.107	0.114	0.121333	0.128667	0.137	0.146	0.154667	0.164	0.173667	0.183667
Standard deviation		0.002	0.002	0.00208167	0.002	0.002	0.002	0.002	0.002	0.002	0.002	0.002	0.002	0.002	0.002	0.002	0.00251661	0.00208167	0.00251661	0.00251661	0.00251661	0.00251661	0.00251661	0.00264575	0.00321455	0.00305505	0.00321455	0.00321455	0.0034641	0.00321455	0.00378594	0.00378594	0.00404145	0.00404145	0.0043589	0.0046188	0.00493288	0.00519615	0.00519615	0.00608276	0.00608276	0.0064291	0.00665833	0.007	0.007	0.00757188	0.00793725	0.0085049	0.0085049
WT PYE + Cef R1		0.041	0.009	0.009	0.01	0.011	0.012	0.013	0.013	0.015	0.016	0.017	0.018	0.019	0.02	0.021	0.023	0.024	0.026	0.027	0.029	0.03	0.032	0.033	0.035	0.036	0.038	0.039	0.04	0.041	0.043	0.044	0.045	0.046	0.047	0.048	0.049	0.05	0.05	0.051	0.052	0.053	0.054	0.054	0.055	0.056	0.057	0.058	0.058
WT PYE + Cef R2		0.044	0.009	0.01	0.011	0.011	0.013	0.014	0.014	0.016	0.016	0.017	0.018	0.019	0.02	0.022	0.023	0.024	0.026	0.028	0.029	0.031	0.033	0.034	0.036	0.037	0.039	0.04	0.042	0.043	0.045	0.046	0.047	0.048	0.05	0.051	0.052	0.053	0.054	0.055	0.056	0.057	0.058	0.059	0.06	0.062	0.063	0.064	0.066
WT PYE + Cef R3		0.048	0.01	0.01	0.011	0.012	0.013	0.014	0.014	0.016	0.016	0.017	0.018	0.019	0.021	0.022	0.023	0.025	0.026	0.028	0.029	0.031	0.032	0.034	0.036	0.037	0.039	0.04	0.041	0.043	0.044	0.045	0.047	0.048	0.049	0.051	0.052	0.053	0.054	0.055	0.057	0.058	0.059	0.061	0.062	0.063	0.065	0.066	0.068
Average		0.0443333	0.00933333	0.00966667	0.0106667	0.0113333	0.0126667	0.0136667	0.0136667	0.0156667	0.016	0.017	0.018	0.019	0.0203333	0.0216667	0.023	0.0243333	0.026	0.0276667	0.029	0.0306667	0.0323333	0.0336667	0.0356667	0.0366667	0.0386667	0.0396667	0.041	0.0423333	0.044	0.045	0.0463333	0.0473333	0.0486667	0.05	0.051	0.052	0.0526667	0.0536667	0.055	0.056	0.057	0.058	0.059	0.0603333	0.0616667	0.0626667	0.064
Standard deviation		0.00351188	0.00057735	0.00057735	0.00057735	0.00057735	0.00057735	0.00057735	0.00057735	0.00057735	0	0	0	0	0.00057735	0.00057735	0	0.00057735	0	0.00057735	0	0.00057735	0.00057735	0.00057735	0.00057735	0.00057735	0.00057735	0.00057735	0.001	0.0011547	0.001	0.001	0.0011547	0.0011547	0.00152753	0.00173205	0.00173205	0.00173205	0.0023094	0.0023094	0.00264575	0.00264575	0.00264575	0.00360555	0.00360555	0.00378594	0.00416333	0.00416333	0.0052915
∆chvI PYE + Cef R1		0.043	0.009	0.01	0.011	0.011	0.013	0.014	0.013	0.015	0.016	0.017	0.018	0.019	0.02	0.021	0.023	0.024	0.025	0.026	0.028	0.029	0.03	0.032	0.032	0.033	0.034	0.035	0.036	0.037	0.037	0.038	0.038	0.038	0.039	0.039	0.039	0.039	0.039	0.039	0.039	0.039	0.038	0.038	0.038	0.037	0.037	0.037	0.036
∆chvI PYE + Cef R2		0.041	0.01	0.011	0.011	0.012	0.014	0.015	0.014	0.016	0.017	0.018	0.019	0.02	0.021	0.022	0.024	0.025	0.026	0.028	0.029	0.03	0.032	0.033	0.034	0.035	0.036	0.036	0.037	0.038	0.038	0.039	0.039	0.039	0.039	0.039	0.039	0.039	0.039	0.039	0.039	0.038	0.038	0.038	0.037	0.037	0.037	0.036	0.036
∆chvI PYE + Cef R3		0.035	0.011	0.012	0.013	0.013	0.015	0.016	0.016	0.017	0.018	0.019	0.02	0.021	0.022	0.024	0.025	0.026	0.027	0.029	0.03	0.032	0.033	0.034	0.035	0.036	0.037	0.038	0.038	0.039	0.04	0.04	0.041	0.041	0.041	0.041	0.041	0.041	0.041	0.041	0.041	0.041	0.041	0.04	0.04	0.04	0.039	0.039	0.038
Average		0.0396667	0.01	0.011	0.0116667	0.012	0.014	0.015	0.0143333	0.016	0.017	0.018	0.019	0.02	0.021	0.0223333	0.024	0.025	0.026	0.0276667	0.029	0.0303333	0.0316667	0.033	0.0336667	0.0346667	0.0356667	0.0363333	0.037	0.038	0.0383333	0.039	0.0393333	0.0393333	0.0396667	0.0396667	0.0396667	0.0396667	0.0396667	0.0396667	0.0396667	0.0393333	0.039	0.0386667	0.0383333	0.038	0.0376667	0.0373333	0.0366667
Standard deviation		0.00416333	0.001	0.001	0.0011547	0.001	0.001	0.001	0.00152753	0.001	0.001	0.001	0.001	0.001	0.001	0.00152753	0.001	0.001	0.001	0.00152753	0.001	0.00152753	0.00152753	0.001	0.00152753	0.00152753	0.00152753	0.00152753	0.001	0.001	0.00152753	0.001	0.00152753	0.00152753	0.0011547	0.0011547	0.0011547	0.0011547	0.0011547	0.0011547	0.0011547	0.00152753	0.00173205	0.0011547	0.00152753	0.00173205	0.0011547	0.00152753	0.0011547
[truncated: 101 more columns]

[truncated: 14 more sheets: Fig. 5D, Fig. 5F, Fig. S1A, Fig. S2A, Fig. S2B, Fig. S2C, Fig. S2D, Fig. 3A, Fig S4A, Fig. S5A, Fig. S5E, Fig. S5F, Fig. S5G, Fig. S5H]
